# Supplementary material for: The need to protect older immigrants’ health in a changing policy landscape
Source: Health Aff Sch. 2026 May 23;4(6):qxag127. doi: 10.1093/haschl/qxag127 (PMC13268766; doi:10.1093/haschl/qxag127)
Supplement: qxag127_Supplementary_Data [file qxag127_supplementary_data.zip]

Archive with 5 entries (5 files):
- Gaskin DJ coi_disclosure.docx
- Kaalund coi_disclosure_kk.docx
- McCleary coi_disclosure.docx
- Appendix Tables A1-3.docx
- coi_disclosure_Mervin Dino.docx
